# Supplementary material for: Abnormal mosaic flow in the left atrium observed from a parasternal long-axis view in a patient with a history of pulmonary vein isolation: a case report
Source: Eur Heart J Case Rep. 2023 Feb 7;7(2):ytad067. doi: 10.1093/ehjcr/ytad067 (PMC9954976; doi:10.1093/ehjcr/ytad067)
Supplement: ytad067_Supplementary_Data [file ytad067_supplementary_data.zip]

Archive with 3 entries (3 files):
- movie1.wmv
- movie2.wmv
- movie3.mp4
